# Supplementary material for: Improving dental disease diagnosis using a cross attention based hybrid model of DeiT and CoAtNet
Source: Sci Rep. 2026 Jan 6;16:805. doi: 10.1038/s41598-025-32514-9 (PMC12780280; doi:10.1038/s41598-025-32514-9)
Supplement: Supplementary file 1 — Supplementary Information. [file 41598_2025_32514_MOESM1_ESM.ipynb]

# %% [code]
import os
import random
import gc
import warnings
from pathlib import Path
from typing import Tuple, List, Optional

import numpy as np
import pandas as pd
import cv2
import matplotlib.pyplot as plt

import torch
import torch.nn as nn
import torch.nn.functional as F
from torch.utils.data import Dataset, DataLoader
from torchvision import transforms

# Suppress specific warnings
warnings.filterwarnings("ignore", category=UserWarning)

try:
    import timm
except ImportError:
    print("TIMM not installed. Using torchvision fallbacks.")
    timm = None

from sklearn.preprocessing import LabelEncoder, StandardScaler
from sklearn.model_selection import StratifiedKFold
from sklearn.pipeline import Pipeline
from sklearn.svm import SVC
from sklearn.neural_network import MLPClassifier
from sklearn.ensemble import RandomForestClassifier
from sklearn.metrics import classification_report, confusion_matrix
import xgboost as xgb

# ==========================================
# 1. PREPROCESSING FUNCTIONS
# ==========================================

def resize_image(img: np.ndarray, size: int = 224) -> np.ndarray:
    """Resize image with bilinear interpolation."""
    return cv2.resize(img, (size, size), interpolation=cv2.INTER_LINEAR)

def apply_clahe_gray(img: np.ndarray, clip_limit: float = 2.0, tile_grid_size: Tuple[int,int]=(8,8)) -> np.ndarray:
    """Apply CLAHE to a grayscale or single-channel image (uint8 expected)."""
    if img.dtype != np.uint8:
        img = cv2.normalize(img, None, 0, 255, cv2.NORM_MINMAX).astype(np.uint8)

    clahe = cv2.createCLAHE(clipLimit=clip_limit, tileGridSize=tile_grid_size)
    return clahe.apply(img)

def standardize_image(img: np.ndarray) -> np.ndarray:
    """Standardize image to zero mean and unit variance (float32)."""
    img = img.astype(np.float32)
    mean = img.mean()
    std = img.std() if img.std() > 0 else 1.0
    return (img - mean) / std

# ==========================================
# 2. CONFIGURATION
# ==========================================
print('Imports done. Torch device:', 'cuda' if torch.cuda.is_available() else 'cpu')

CONFIG = {
    "image_size": 224,
    "batch_size": 32,
    "accum_iter": 4,
    "num_workers": 4,
    "seed": 42,
    "num_classes": None,
    "device": "cuda" if torch.cuda.is_available() else "cpu",

    # K-Fold specific setting
    "n_splits": 5,

    # Fine-tuning
    "initial_lr": 3e-4,
    "weight_decay": 1e-4,
    "dropout": 0.3,
    "freeze_layers": 0,
    "unfreeze_after_epochs": 5,
    "num_epochs": 50,
    "patience_lr": 3,

    # Data augmentation
    "rotation": 15,
    "hflip_prob": 0.5,
    "zoom": 0.2,

    # Stacking Classifier hyperparams
    "meta_classifier_type": "XGBoost",
    "svm_C": 1.0,
    "svm_gamma": 0.01,
    "xgb_lr": 0.1,
    "xgb_max_depth": 5,
    "xgb_n_estimators": 100,
    "mlp_hidden": [128, 64],
    "mlp_lr": 1e-3,
    "rf_n_estimators": 100,

    # Grad-CAM specific setting
    "cam_target_layer_name": "backbone.layer4",
}

def seed_everything(seed):
    random.seed(seed)
    os.environ['PYTHONHASHSEED'] = str(seed)
    np.random.seed(seed)
    torch.manual_seed(seed)
    if torch.cuda.is_available():
        torch.cuda.manual_seed(seed)
        torch.backends.cudnn.deterministic = True

seed_everything(CONFIG['seed'])

# Paths
TRAIN_ANN = '../dental_radiographic/train/_annotations.csv'
VALID_ANN = '../dental_radiographic/valid/_annotations.csv'
TEST_ANN  = '../dental_radiographic/test/_annotations.csv'

TRAIN_DIR = '../dental_radiographic/train'
VALID_DIR = '../dental_radiographic/valid'
TEST_DIR  = '../dental_radiographic/test'

# ==========================================
# 3. DATA PREPARATION & DATASET
# ==========================================

def load_and_filter_annotations(csv_path):
    if not os.path.exists(csv_path):
        print(f"Warning: {csv_path} not found.")
        return pd.DataFrame()

    df = pd.read_csv(csv_path)
    df['cropped_image_width'] = df['xmax'] - df['xmin']
    df['cropped_image_height'] = df['ymax'] - df['ymin']
    df['Area'] = df['cropped_image_width'] * df['cropped_image_height']

    q25 = df['Area'].quantile(0.25)
    q75 = df['Area'].quantile(0.75)
    df_f = df[(df['Area'] >= q25) & (df['Area'] <= q75)].copy()
    df_f.reset_index(drop=True, inplace=True)
    return df_f

print("Loading and filtering annotations...")
df_train = load_and_filter_annotations(TRAIN_ANN)
df_valid = load_and_filter_annotations(VALID_ANN)
df_test  = load_and_filter_annotations(TEST_ANN)

# Combine Train and Validation Data for K-Fold Cross-Validation
df_train_val = pd.concat([df_train, df_valid], ignore_index=True)


df_train_val['root_dir'] = df_train_val.apply(
    lambda row: TRAIN_DIR if row['filename'] in df_train['filename'].tolist() else VALID_DIR,
    axis=1
)

if len(df_train_val) == 0:
    print("No combined data found. Cannot proceed.")
    df_train_val = pd.DataFrame({'filename': ['dummy.jpg']*10, 'xmin': [0]*10, 'ymin': [0]*10, 'xmax': [100]*10, 'ymax': [100]*10, 'class': ['A']*10, 'root_dir': [TRAIN_DIR]*10})

# Unified Label Encoding
all_labels = pd.concat([df_train_val['class'], df_test['class']]).unique()
le = LabelEncoder()
le.fit(all_labels)
CONFIG['num_classes'] = len(le.classes_)
print(f"Classes detected ({CONFIG['num_classes']}): {le.classes_}")

class LazyDentalDataset(Dataset):
    def __init__(self, df, label_encoder, transform=None, desired_size=224, is_test=False, root_dir_override=None):
        self.df = df.reset_index(drop=True)
        self.le = label_encoder
        self.transform = transform
        self.desired_size = desired_size
        self.is_test = is_test
        self.root_dir_override = root_dir_override

    def __len__(self):
        return len(self.df)

    def __getitem__(self, idx):
        row = self.df.iloc[idx]
        img_name = row['filename']

        if self.root_dir_override:
            root_dir = self.root_dir_override
        elif 'root_dir' in row:
            root_dir = row['root_dir']
        else:
            root_dir = TRAIN_DIR

        img_path = os.path.join(root_dir, img_name)
        image = cv2.imread(img_path)

        if image is None:
            image = np.zeros((self.desired_size, self.desired_size, 3), dtype=np.float32)
            bboxes = (0, 0, 0, 0)
        else:
            xmin = max(0, int(row['xmin']))
            ymin = max(0, int(row['ymin']))
            xmax = min(image.shape[1], int(row['xmax']))
            ymax = min(image.shape[0], int(row['ymax']))

            bboxes = (xmin, ymin, xmax, ymax)

            if xmax > xmin and ymax > ymin:
                image = image[ymin:ymax, xmin:xmax]

            image = cv2.cvtColor(image, cv2.COLOR_BGR2GRAY)
            image = apply_clahe_gray(image.copy(), clip_limit=2.0, tile_grid_size=(8,8))
            image = resize_image(image, size=self.desired_size)
            image = standardize_image(image)
            image = np.expand_dims(image, axis=-1)
            image = np.repeat(image, 3, axis=-1)

        img_t = torch.from_numpy(image).permute(2, 0, 1).contiguous().float()

        if self.transform:
            img_t = self.transform(img_t)

        label_str = row['class']
        label = self.le.transform([label_str])[0]

        if self.is_test:
            return img_t, label, img_path, bboxes
        else:
            return img_t, label

# Define transforms
train_transform = transforms.Compose([
    transforms.RandomHorizontalFlip(p=CONFIG['hflip_prob']),
    transforms.RandomRotation(degrees=CONFIG['rotation']),
])
val_transform = transforms.Compose([])
test_transform = transforms.Compose([])

# Initialize Test Dataset and Loaders
test_ds  = LazyDentalDataset(df_test, le, transform=test_transform, desired_size=CONFIG['image_size'], is_test=False, root_dir_override=TEST_DIR)
test_loader  = DataLoader(test_ds, batch_size=CONFIG['batch_size'], shuffle=False, num_workers=CONFIG['num_workers'], pin_memory=True)
test_ds_cam = LazyDentalDataset(df_test, le, transform=test_transform, desired_size=CONFIG['image_size'], is_test=True, root_dir_override=TEST_DIR)
test_loader_cam  = DataLoader(test_ds_cam, batch_size=1, shuffle=False, num_workers=CONFIG['num_workers'], pin_memory=True)

# ==========================================
# 4. ROBUST MODEL DEFINITIONS
# ==========================================

class FeatureExtractorWrapper(nn.Module):
    def __init__(self, model_name: str, pretrained=True, device='cuda'):
        super().__init__()
        self.backbone = None
        self.out_dim = 512

        if timm is not None:
            try:
                self.backbone = timm.create_model(model_name, pretrained=pretrained, num_classes=0, global_pool='avg')
                self.backbone = self.backbone.to(device)

                with torch.no_grad():
                    dummy_input = torch.randn(1, 3, 224, 224).to(device)
                    dummy_out = self.backbone(dummy_input)
                    if isinstance(dummy_out, list): dummy_out = dummy_out[-1]
                    if dummy_out.dim() > 2:
                        dummy_out = dummy_out.flatten(1)
                    self.out_dim = dummy_out.shape[1]
                print(f"Model {model_name} loaded. Output dim: {self.out_dim}")
            except Exception as e:
                print(f"Error creating {model_name}: {e}")
                self.backbone = None

        # Fallback
        if self.backbone is None:
            from torchvision.models import resnet18, ResNet18_Weights
            print(f"Falling back to ResNet18 for {model_name}")
            res = resnet18(weights=ResNet18_Weights.IMAGENET1K_V1)
            modules = list(res.children())[:-2]
            self.backbone = nn.Sequential(*modules)
            self.out_dim = 512
            self.backbone.to(device)

    def forward(self, x):
        feat = self.backbone(x)
        if feat.dim() > 2:
            feat = feat.mean(dim=[-2, -1])
        return feat

DEIT_NAME = 'deit_tiny_patch16_224'
COATNET_NAME = 'convnext_tiny'

# Initialize base objects
DEIT_EXTRACTOR_INIT = FeatureExtractorWrapper(DEIT_NAME, pretrained=True, device=CONFIG['device'])
COAT_EXTRACTOR_INIT = FeatureExtractorWrapper(COATNET_NAME, pretrained=True, device=CONFIG['device'])

class CrossAttentionFusion(nn.Module):
    def __init__(self, dim_q, dim_k, dim_out=512, num_heads=8):
        super().__init__()
        self.num_heads = num_heads
        self.dim_out = dim_out
        self.scale = (dim_out // num_heads) ** -0.5
        self.q_proj = nn.Linear(dim_q, dim_out)
        self.k_proj = nn.Linear(dim_k, dim_out)
        self.v_proj = nn.Linear(dim_k, dim_out)
        self.out_proj = nn.Linear(dim_out, dim_out)

    def forward(self, q_feat, k_feat):
        B = q_feat.shape[0]
        q = self.q_proj(q_feat).view(B, self.num_heads, -1)
        k = self.k_proj(k_feat).view(B, self.num_heads, -1)
        v = self.v_proj(k_feat).view(B, self.num_heads, -1)
        attn_scores = (q * k).sum(dim=-1, keepdim=True) * self.scale
        attn = torch.softmax(attn_scores, dim=1)
        weighted_v = (attn * v)
        fused = weighted_v.flatten(1)
        out = self.out_proj(fused)
        return out

class HybridModel(nn.Module):
    def __init__(self, deit_model, coat_model, num_classes):
        super().__init__()
        self.deit = deit_model
        self.coat = coat_model


        fusion_dim = 512
        self.fusion = CrossAttentionFusion(
            dim_q=deit_model.out_dim,
            dim_k=coat_model.out_dim,
            dim_out=fusion_dim
        )
        self.dropout = nn.Dropout(CONFIG['dropout'])
        self.classifier = nn.Linear(fusion_dim, num_classes)

    def forward(self, x, extract_features=False):
        feat_deit = self.deit(x)
        feat_coat = self.coat(x)
        fused = self.fusion(feat_deit, feat_coat)
        out = self.dropout(fused)

        if extract_features:
            return out
        else:
            logits = self.classifier(out)
            return logits, fused

# ==========================================
# 5. TRAINING HELPERS
# ==========================================
scaler = torch.amp.GradScaler('cuda') if CONFIG['device'] == 'cuda' else None

def train_one_epoch(model, loader, optimizer, criterion, device, accum_iter=1):
    model.train()
    running_loss = 0.0
    correct = 0
    total = 0
    optimizer.zero_grad()

    for i, (imgs, labels) in enumerate(loader):
        imgs = imgs.to(device)
        labels = labels.to(device)

        device_type = 'cuda' if 'cuda' in str(device) else 'cpu'
        with torch.amp.autocast(device_type=device_type, enabled=(scaler is not None)):
            logits, _ = model(imgs)
            loss = criterion(logits, labels)
            loss = loss / accum_iter

        if scaler is not None:
            scaler.scale(loss).backward()
            if (i + 1) % accum_iter == 0:
                scaler.step(optimizer)
                scaler.update()
                optimizer.zero_grad()
        else:
            loss.backward()
            if (i + 1) % accum_iter == 0:
                optimizer.step()
                optimizer.zero_grad()

        running_loss += (loss.item() * accum_iter) * imgs.size(0)
        preds = logits.argmax(dim=1)
        correct += (preds == labels).sum().item()
        total += imgs.size(0)

    return running_loss/total, correct/total

def validate(model, loader, criterion, device):
    model.eval()
    running_loss = 0.0
    correct = 0
    total = 0
    device_type = 'cuda' if 'cuda' in str(device) else 'cpu'

    with torch.no_grad():
        for imgs, labels in loader:
            imgs = imgs.to(device)
            labels = labels.to(device)
            with torch.amp.autocast(device_type=device_type, enabled=(scaler is not None)):
                logits, _ = model(imgs)
                loss = criterion(logits, labels)
            running_loss += loss.item() * imgs.size(0)
            preds = logits.argmax(dim=1)
            correct += (preds == labels).sum().item()
            total += imgs.size(0)
    return running_loss/total, correct/total

# ==========================================
# 6. STACKING CLASSIFIER
# ==========================================

def extract_features(model, loader, device):
    model.eval()
    all_features = []
    all_labels = []

    with torch.no_grad():
        for imgs, labels in loader:
            imgs = imgs.to(device)
            features = model(imgs, extract_features=True)
            all_features.append(features.cpu().numpy())
            all_labels.append(labels.cpu().numpy())

    return np.vstack(all_features), np.concatenate(all_labels)

def train_meta_classifier(X_train, y_train, meta_type: str):
    if meta_type == 'SVM':
        classifier = SVC(C=CONFIG["svm_C"], gamma=CONFIG["svm_gamma"], kernel='rbf', probability=False, random_state=CONFIG['seed'])
    elif meta_type == 'MLP':
        classifier = MLPClassifier(hidden_layer_sizes=CONFIG["mlp_hidden"], learning_rate_init=CONFIG["mlp_lr"],
                                   max_iter=500, activation='relu', random_state=CONFIG['seed'])
    elif meta_type == 'RandomForest':
        classifier = RandomForestClassifier(n_estimators=CONFIG["rf_n_estimators"], random_state=CONFIG['seed'])
    elif meta_type == 'XGBoost':
        classifier = xgb.XGBClassifier(
            learning_rate=CONFIG["xgb_lr"],
            max_depth=CONFIG["xgb_max_depth"],
            n_estimators=CONFIG["xgb_n_estimators"],
            use_label_encoder=False,
            eval_metric='mlogloss',
            random_state=CONFIG['seed']
        )
    else:
        raise ValueError("Invalid meta_type. Choose 'SVM', 'MLP', 'RandomForest', or 'XGBoost'.")

    pipeline = Pipeline([
        ('scaler', StandardScaler()),
        ('classifier', classifier)
    ])

    print(f"Training {meta_type} Meta-Classifier...")
    pipeline.fit(X_train, y_train)
    return pipeline

# ==========================================
# 7. MAIN EXECUTION BLOCK (CROSS-VALIDATION & STACKING)
# ==========================================

if len(df_train_val) > 0:

    skf = StratifiedKFold(n_splits=CONFIG['n_splits'], shuffle=True, random_state=CONFIG['seed'])

    FUSION_OUTPUT_DIM = 512
    OOF_features = np.zeros((len(df_train_val), FUSION_OUTPUT_DIM), dtype=np.float32)
    OOF_labels = le.transform(df_train_val['class'].values)

    print("\n==================== Starting K-Fold Training & Feature Extraction ====================\n")

    for fold, (train_index, val_index) in enumerate(skf.split(df_train_val, df_train_val['class'])):
        print(f"--- FOLD {fold+1}/{CONFIG['n_splits']} ---")

        df_fold_train = df_train_val.iloc[train_index].reset_index(drop=True)
        df_fold_val = df_train_val.iloc[val_index].reset_index(drop=True)

        train_ds_fold = LazyDentalDataset(df_fold_train, le, transform=train_transform, desired_size=CONFIG['image_size'], is_test=False)
        val_ds_fold = LazyDentalDataset(df_fold_val, le, transform=val_transform, desired_size=CONFIG['image_size'], is_test=False)

        train_loader_fold = DataLoader(train_ds_fold, batch_size=CONFIG['batch_size'], shuffle=True, num_workers=CONFIG['num_workers'], pin_memory=True)
        val_loader_fold = DataLoader(val_ds_fold, batch_size=CONFIG['batch_size'], shuffle=False, num_workers=CONFIG['num_workers'], pin_memory=True)

        model = HybridModel(DEIT_EXTRACTOR_INIT, COAT_EXTRACTOR_INIT, num_classes=CONFIG['num_classes'])
        model.to(CONFIG['device'])

        optimizer = torch.optim.AdamW(filter(lambda p: p.requires_grad, model.parameters()),
                                     lr=CONFIG['initial_lr'], weight_decay=CONFIG['weight_decay'])
        scheduler = torch.optim.lr_scheduler.ReduceLROnPlateau(optimizer, mode='min', factor=0.1, patience=CONFIG['patience_lr'])
        criterion = nn.CrossEntropyLoss()

        best_val_loss = float('inf')
        patience_counter = 0
        best_model_path = f"best_feature_extractor_model_fold_{fold+1}.pth"

        for epoch in range(CONFIG['num_epochs']):
            train_loss, train_acc = train_one_epoch(model, train_loader_fold, optimizer, criterion, CONFIG['device'], CONFIG['accum_iter'])
            val_loss, val_acc = validate(model, val_loader_fold, criterion, CONFIG['device'])

            scheduler.step(val_loss)

            print(f"Fold {fold+1} Epoch {epoch+1:02d} | Train Loss: {train_loss:.4f} Acc: {train_acc:.4f} | Val Loss: {val_loss:.4f} Acc: {val_acc:.4f}")

            if val_loss < best_val_loss:
                best_val_loss = val_loss
                patience_counter = 0
                torch.save(model.state_dict(), best_model_path)
            else:
                patience_counter += 1
                if patience_counter >= CONFIG["patience_lr"] + 2:
                    print("Early stopping triggered.")
                    break

        try:
            model.load_state_dict(torch.load(best_model_path))
            print(f"Loaded best weights for Fold {fold+1} feature extraction.")
        except FileNotFoundError:
            print(f"Warning: Best weights for Fold {fold+1} not found. Using final trained weights.")

        X_val_feat, y_val_feat = extract_features(model, val_loader_fold, CONFIG['device'])
        OOF_features[val_index] = X_val_feat

        del model, train_ds_fold, val_ds_fold, train_loader_fold, val_loader_fold
        gc.collect()
        if CONFIG['device'] == 'cuda':
            torch.cuda.empty_cache()

    # Stacking
    X_train_feat = OOF_features
    y_train = OOF_labels

    meta_classifier = train_meta_classifier(
        X_train_feat,
        y_train,
        meta_type=CONFIG['meta_classifier_type']
    )


    model = HybridModel(DEIT_EXTRACTOR_INIT, COAT_EXTRACTOR_INIT, num_classes=CONFIG['num_classes'])
    model.to(CONFIG['device'])

    final_model_path = f"best_feature_extractor_model_fold_{CONFIG['n_splits']}.pth"
    try:
        model.load_state_dict(torch.load(final_model_path))
        print(f"\nLoaded best weights from Fold {CONFIG['n_splits']} for final test feature extraction.")
    except:
        print("\nWarning: Final fold weights not found. Features might be suboptimal.")

    X_test_feat, y_test = extract_features(model, test_loader, CONFIG['device'])

    del model, DEIT_EXTRACTOR_INIT, COAT_EXTRACTOR_INIT
    gc.collect()
    if CONFIG['device'] == 'cuda':
        torch.cuda.empty_cache()

    print("\n==================== Stacking Classifier Results (K-Fold) ====================\n")
    y_pred = meta_classifier.predict(X_test_feat)
    print(f"Classification Report ({CONFIG['meta_classifier_type']} Meta-Classifier):\n")
    print(classification_report(y_test, y_pred, target_names=le.classes_))
    print("\nConfusion Matrix:\n")
    print(confusion_matrix(y_test, y_pred))

else:
    print("Combined Train/Validation dataset is empty. Cannot proceed.")

# ==========================================
# 8. GRAD-CAM UTILITIES
# ==========================================

class GradCam:
    def __init__(self, model, target_layer_name):
        self.model = model.eval()
        self.feature_map = None
        self.gradients = None
        self.handlers = []

        target_layer = self._find_target_layer(model, target_layer_name)
        if target_layer is None:
            raise ValueError(f"Target layer '{target_layer_name}' not found.")

        self.handlers.append(target_layer.register_forward_hook(self._forward_hook))
        self.handlers.append(target_layer.register_backward_hook(self._backward_hook))

    def _find_target_layer(self, model, target_layer_name):
        parts = target_layer_name.split('.')
        current_module = model
        for part in parts:
            if hasattr(current_module, part):
                current_module = getattr(current_module, part)
            elif part.isdigit() and isinstance(current_module, nn.Sequential):
                current_module = current_module[int(part)]
            else:
                return None
        return current_module

    def _forward_hook(self, module, input, output):
        self.feature_map = output

    def _backward_hook(self, module, grad_input, grad_output):
        self.gradients = grad_output[0]

    def generate_cam(self, input_tensor, target_class=None):
        B, C, H, W = input_tensor.shape
        self.model.zero_grad()

        logits, _ = self.model(input_tensor, extract_features=False)

        if target_class is None:
            target_class = logits.argmax(dim=1)

        target_logit = logits[0, target_class[0]]
        self.model.zero_grad()
        target_logit.backward(retain_graph=True)

        gradients = self.gradients.data.mean(dim=[2, 3], keepdim=True)
        feature_map = self.feature_map.data

        cam = (gradients * feature_map).sum(dim=1, keepdim=True)
        cam = F.relu(cam)
        cam = cam.squeeze(0)
        cam = cam / (cam.max() + 1e-8)
        return cam.cpu().numpy()

    def __del__(self):
        for handler in self.handlers:
            handler.remove()

def plot_grad_cam(img_path, bboxes, cam_map, pred_label, true_label, class_names):
    original_img = cv2.imread(img_path)
    if original_img is None:
        print(f"Could not load image at {img_path}")
        return

    h, w, _ = original_img.shape
    heatmap = cv2.resize(cam_map, (w, h))
    heatmap = np.uint8(255 * heatmap)
    heatmap = cv2.applyColorMap(heatmap, cv2.COLORMAP_JET)

    superimposed_img = heatmap * 0.4 + original_img * 0.6
    superimposed_img = np.uint8(superimposed_img)

    xmin, ymin, xmax, ymax = map(int, bboxes)
    cv2.rectangle(superimposed_img, (xmin, ymin), (xmax, ymax), (0, 255, 0), 3)

    plt.figure(figsize=(8, 8))
    plt.imshow(cv2.cvtColor(superimposed_img, cv2.COLOR_BGR2RGB))
    plt.title(f"True: {class_names[true_label]} | Pred: {class_names[pred_label]}")
    plt.axis('off')
    plt.show()

def test_and_visualize_cam(model, loader, device, le, n_visualizations=5):
    try:
        cam_model = GradCam(model, target_layer_name=f"coat.{CONFIG['cam_target_layer_name']}")
    except ValueError as e:
        print(f"CAM Error: {e}")
        print("Skipping Grad-CAM visualization.")
        return

    all_preds = []
    all_labels = []
    visualized_count = 0

    print("\n==================== Grad-CAM Visualization ====================\n")
    for i, (imgs, labels, paths, bboxes) in enumerate(loader):
        imgs = imgs.to(device)
        labels = labels.to(device)

        model.eval()
        with torch.no_grad():
            logits, _ = model(imgs, extract_features=False)
            preds = logits.argmax(dim=1).cpu().numpy()

        all_preds.extend(preds)
        all_labels.extend(labels.cpu().numpy())

        if visualized_count < n_visualizations:
            cam_map = cam_model.generate_cam(imgs, target_class=torch.tensor([preds[0]]).to(device))

            plot_grad_cam(
                img_path=paths[0],
                bboxes=bboxes[0].tolist(),
                cam_map=cam_map,
                pred_label=preds[0],
                true_label=labels.cpu().numpy()[0],
                class_names=le.classes_
            )
            visualized_count += 1

        if visualized_count >= n_visualizations:
            break

    print("\nClassification Report (Visualized Data):\n")
    print(classification_report(all_labels, all_preds, target_names=le.classes_))
    del cam_model

# ==========================================
# 9. EXECUTE GRAD-CAM VISUALIZATION
# ==========================================

if len(df_test) > 0 and os.path.exists(f"best_feature_extractor_model_fold_{CONFIG['n_splits']}.pth"):
    print("\nPreparing model for Grad-CAM...")


    deit_extractor = FeatureExtractorWrapper(DEIT_NAME, pretrained=True, device=CONFIG['device'])
    coat_extractor = FeatureExtractorWrapper(COATNET_NAME, pretrained=True, device=CONFIG['device'])

    model = HybridModel(deit_extractor, coat_extractor, num_classes=CONFIG['num_classes'])
    model.to(CONFIG['device'])


    final_model_path = f"best_feature_extractor_model_fold_{CONFIG['n_splits']}.pth"
    try:
        model.load_state_dict(torch.load(final_model_path))
        print(f"Successfully re-loaded best feature extractor weights from {final_model_path}.")
    except Exception as e:
        print(f"FATAL ERROR: Failed to load weights for Grad-CAM: {e}")
        model = None

    if model is not None:
        test_and_visualize_cam(model, test_loader_cam, CONFIG['device'], le, n_visualizations=5)

    del model, deit_extractor, coat_extractor
    gc.collect()
    if CONFIG['device'] == 'cuda':
        torch.cuda.empty_cache()
